# Supplementary material for: AMP-Activated Protein Kinase Contributes to Apoptosis Induced by the Bcl-2 Inhibitor Venetoclax in Acute Myeloid Leukemia
Source: Cancers (Basel). 2021 Nov 27;13(23):5966. doi: 10.3390/cancers13235966 (PMC8656606; doi:10.3390/cancers13235966)
Supplement: Supplementary file 1 [file cancers-13-05966-s001.zip]

Archive with 1 entries (1 files):
- cancers-1400578-supplementary.pdf
